# Supplementary material for: The short-term effectiveness of coronavirus disease 2019 (COVID-19) vaccines among healthcare workers: a systematic literature review and meta-analysis
Source: Antimicrob Steward Healthc Epidemiol. 2021 Oct 21;1(1):e33. doi: 10.1017/ash.2021.195 (PMC9495770; doi:10.1017/ash.2021.195)
Supplement: Supplementary file 1 [file ashsup.zip]

Archive with 2 entries (2 files):
- S2732494X21001959sup001.docx
- S2732494X21001959sup002.docx
